# Supplementary material for: Antimicrobial Potential, Antioxidant Activity, and Phenolic Content of Grape Seed Extracts from Four Grape Varieties
Source: Microorganisms. 2023 Feb 3;11(2):395. doi: 10.3390/microorganisms11020395 (PMC9963647; doi:10.3390/microorganisms11020395)
Supplement: Supplementary file 1 [file microorganisms-11-00395-s001.zip]

Archive with 1 entries (1 files):
- microorganisms-2140121-supplementary.pdf
